# Supplementary material for: Comparative analysis of gene expression patterns in the arthropod labrum and the onychophoran frontal appendages, and its implications for the arthropod head problem
Source: EvoDevo. 2017 Jan 3;8:1. doi: 10.1186/s13227-016-0064-4 (PMC5209905; doi:10.1186/s13227-016-0064-4)
Supplement: Supplementary file 2 — Additional file 2: Table S2. Accession numbers for genes used in the phylogenetic analysis. [file 13227_2016_64_MOESM2_ESM.xlsx]

## Sheet: Sheet1
Gene	Species			Acc. No.
hbn	Drosophila melanogaster			NP_788420.1
	Tribolium castaneum			EFA07441.1
	Glomeris marginata			SAP35454.1
	Euperipatoides kanangrensis			SAP35449.1
	Strigamia maritima			SMAR009839
scro	Drosophila melanogaster			NP_001015473.1
	Tribolium castaneum			EFA07447.2
	Glomeris marginata			SAP35455.1
	Euperipatoides kanangrensis			SAP35451.1
	Strigamia maritima			SMAR011900
rx	Drosophila melanogaster			AAF46639.4
	Tribolium castaneum			EFA07526.1
	Glomeris marginata			LT627673
	Euperipatoides kanangrensis			SAP35450.1
	Strigamia maritima			SMAR009838
vsx	Drosophila melanogaster			NP_572232.2
	Tribolium castaneum			CAX64460.1
	Euperipatoides kanangrensis			SAP35452.1
	Strigamia maritima			smar010943
vsx2	Drosophila melanogaster			NP_001033832.1
vnd	Drosophila melanogaster			NP_476786.2
	Tribolium castaneum			AAW21973.1
	Glomeris marginata			LT627671
	Euperipatoides kanangrensis			LT627672
Fox2	Saccharomyces cerevisiae			AJT21175
FoxA	Drosophila melanogaster			NP_524542.1
	Strigamia maritima			SMAR005037-PA
FoxB	Drosophila melanogaster			NP_524495.1
	Strigamia maritima			SMAR012270-PA
FoxB1	Strigamia maritima			SMAR012068-PA
FoxC	Drosophila melanogaster			NP_524202.1
	Strigamia maritima			SMAR012465-PA
FoxD	Drosophila melanogaster			NP_523814.1
	Strigamia maritima			SMAR000486-PA
FoxF	Drosophila melanogaster			NP_523950.2
	Strigamia maritima			SMAR006586-PA
FoxG	Drosophila melanogaster			NP_476730.1
FoxG2	Drosophila melanogaster			NP_476834.1
	Strigamia maritima			SMAR010887-PA
FoxJ1	Strigamia maritima			SMAR007498-PA
FoxJ23	Strigamia maritima			SMAR009566-PA
FoxK	Drosophila melanogaster			NP_648440.2
	Strigamia maritima			SMAR008104-PA
FoxK2	Strigamia maritima			SMAR014746-PA
FoxL1	Strigamia maritima			SMAR004878-PA
FoxL12	Strigamia maritima			SMAR001695-PA
FoxN14	Drosophila melanogaster			NP_524302.1
	Strigamia maritima			SMAR013946-PA
FoxN23	Drosophila melanogaster			NP_524302.1
FoxO	Drosophila melanogaster			NP_996204.1
	Strigamia maritima			SMAR010853-PA
FoxP	Drosophila melanogaster			AEQ25432.1
	Strigamia maritima			SMAR010863-PA
FoxQ2	Drosophila melanogaster			NP_651951.1
	Strigamia maritima			SMAR012448-PA
	Glomeris marginata			LT560254
	Euperipatoides kanangrensis			LT560249
